# Supplementary material for: Exome Capture Sequencing of Adenoma Reveals Genetic Alterations in Multiple Cellular Pathways at the Early Stage of Colorectal Tumorigenesis
Source: PLoS One. 2013 Jan 2;8(1):e53310. doi: 10.1371/journal.pone.0053310 (PMC3534699; doi:10.1371/journal.pone.0053310)
Supplement: Table S1 — The process of selecting somatic nonsynonymous mutations in adenoma and adenocarcinoma. (XLS) [file pone.0053310.s002.xls]

## Sheet: Sheet1
Category	Adenoma	Carcinoma
Potential somatic SNVs called by SAMTools	36	84
SNVs described in dbSNP132	13	15
Novel potential somatic SNVs	23	69
Novel potential nonsynonymous somatic SNVs	16	44
