# Supplementary material for: Exome Capture Sequencing of Adenoma Reveals Genetic Alterations in Multiple Cellular Pathways at the Early Stage of Colorectal Tumorigenesis
Source: PLoS One. 2013 Jan 2;8(1):e53310. doi: 10.1371/journal.pone.0053310 (PMC3534699; doi:10.1371/journal.pone.0053310)
Supplement: Table S3 — Pathway analysis of differential expressed genes in adenoma. (XLS) [file pone.0053310.s004.xls]

## Sheet: adenoma vs normal
Table S3 Pathway analysis of differential expressed genes in adenoma
	#	Pathway	Differential expressed genes in pathway	All genes in pathway	P Value
	1	Ribosome	37 (2.2%)	88 (0.91%)	4.89e-08
	2	Cell adhesion molecules (CAMs)	39 (2.32%)	136 (1.41%)	0.000741682
	3	Pathways in cancer	83 (4.94%)	349 (3.62%)	0.0013057
	4	Complement and coagulation cascades	22 (1.31%)	69 (0.72%)	0.0024212
	5	PPAR signaling pathway	22 (1.31%)	71 (0.74%)	0.00359967
	6	Small cell lung cancer	25 (1.49%)	84 (0.87%)	0.00363955
	7	Axon guidance	35 (2.08%)	129 (1.34%)	0.00374474
	8	O-Glycan biosynthesis	11 (0.65%)	30 (0.31%)	0.00935059
	9	Fructose and mannose metabolism	12 (0.71%)	34 (0.35%)	0.0095004
	10	Metabolic pathways	225 (13.39%)	1143 (11.85%)	0.0186221
	11	Amoebiasis	28 (1.67%)	111 (1.15%)	0.0236715
	12	Proximal tubule bicarbonate reclamation	11 (0.65%)	34 (0.35%)	0.0251312
	13	Bladder cancer	14 (0.83%)	47 (0.49%)	0.0256808
	14	Wnt signaling pathway	36 (2.14%)	151 (1.57%)	0.026763
	15	ECM-receptor interaction	22 (1.31%)	84 (0.87%)	0.028025
	16	Glycosaminoglycan biosynthesis - keratan sulfate	6 (0.36%)	15 (0.16%)	0.0333676
	17	p53 signaling pathway	20 (1.19%)	76 (0.79%)	0.0334402
	18	Nitrogen metabolism	8 (0.48%)	23 (0.24%)	0.0349023
	19	NOD-like receptor signaling pathway	17 (1.01%)	63 (0.65%)	0.0380583
	20	Amino sugar and nucleotide sugar metabolism	13 (0.77%)	45 (0.47%)	0.0392216
	21	Aminoacyl-tRNA biosynthesis	12 (0.71%)	41 (0.43%)	0.0423993
	22	Glyoxylate and dicarboxylate metabolism	6 (0.36%)	16 (0.17%)	0.0457279
