# Supplementary material for: Exome Capture Sequencing of Adenoma Reveals Genetic Alterations in Multiple Cellular Pathways at the Early Stage of Colorectal Tumorigenesis
Source: PLoS One. 2013 Jan 2;8(1):e53310. doi: 10.1371/journal.pone.0053310 (PMC3534699; doi:10.1371/journal.pone.0053310)
Supplement: Table S4 — Pathway analysis of differential expressed genes in adenocarcinoma. (XLS) [file pone.0053310.s005.xls]

## Sheet: Sheet1
Table S4 Pathway analysis of differential expressed genes in adenocarcinoma
	#	Pathway	Differential expressed genes in pathway	All genes in pathway	P Value
	1	Ribosome	51 (2%)	88 (0.91%)	3.53772e-10
	2	Metabolic pathways	377 (14.81%)	1143 (11.85%)	7.88254e-08
	3	Purine metabolism	72 (2.83%)	161 (1.67%)	3.31765e-07
	4	Bladder cancer	29 (1.14%)	47 (0.49%)	3.62794e-07
	5	Cell cycle	58 (2.28%)	128 (1.33%)	2.71366e-06
	6	DNA replication	22 (0.86%)	36 (0.37%)	1.19013e-05
	7	Pyrimidine metabolism	45 (1.77%)	99 (1.03%)	3.14805e-05
	8	Pathways in cancer	125 (4.91%)	349 (3.62%)	4.95856e-05
	9	Nucleotide excision repair	24 (0.94%)	44 (0.46%)	6.67594e-05
	10	Homologous recombination	16 (0.63%)	28 (0.29%)	0.000553544
	11	Spliceosome	51 (2%)	128 (1.33%)	0.000577778
	12	Glutathione metabolism	24 (0.94%)	50 (0.52%)	0.000832491
	13	RNA polymerase	16 (0.63%)	29 (0.3%)	0.000934173
	14	Small cell lung cancer	35 (1.38%)	84 (0.87%)	0.00162163
	15	Propanoate metabolism	17 (0.67%)	33 (0.34%)	0.00179242
	16	p53 signaling pathway	32 (1.26%)	76 (0.79%)	0.00205878
	17	Mismatch repair	13 (0.51%)	23 (0.24%)	0.00210659
	18	Selenoamino acid metabolism	14 (0.55%)	26 (0.27%)	0.00264236
	19	Base excision repair	17 (0.67%)	34 (0.35%)	0.00271285
	20	Steroid biosynthesis	10 (0.39%)	17 (0.18%)	0.00473014
	21	Fatty acid biosynthesis	5 (0.2%)	6 (0.06%)	0.00598126
	22	Prostate cancer	40 (1.57%)	107 (1.11%)	0.00793131
	23	Epithelial cell signaling in Helicobacter pylori infection	28 (1.1%)	70 (0.73%)	0.00880367
	24	Thyroid cancer	14 (0.55%)	29 (0.3%)	0.00931991
	25	NOD-like receptor signaling pathway	25 (0.98%)	63 (0.65%)	0.01439
	26	Non-homologous end-joining	8 (0.31%)	14 (0.15%)	0.014428
	27	N-Glycan biosynthesis	20 (0.79%)	48 (0.5%)	0.0151951
	28	Cyanoamino acid metabolism	5 (0.2%)	7 (0.07%)	0.016373
	29	Adherens junction	42 (1.65%)	118 (1.22%)	0.0167641
	30	Chronic myeloid leukemia	28 (1.1%)	74 (0.77%)	0.0200401
	31	PPAR signaling pathway	27 (1.06%)	71 (0.74%)	0.0206602
	32	Amyotrophic lateral sclerosis (ALS)	23 (0.9%)	59 (0.61%)	0.0230572
	33	RNA degradation	23 (0.9%)	59 (0.61%)	0.0230572
	34	Renal cell carcinoma	27 (1.06%)	72 (0.75%)	0.024953
	35	Arginine and proline metabolism	21 (0.83%)	54 (0.56%)	0.0298955
	36	Endocytosis	66 (2.59%)	205 (2.13%)	0.0359648
	37	Pancreatic cancer	26 (1.02%)	71 (0.74%)	0.0369705
	38	Sphingolipid metabolism	16 (0.63%)	40 (0.41%)	0.0417956
	39	Cysteine and methionine metabolism	14 (0.55%)	34 (0.35%)	0.0431019
	40	Fructose and mannose metabolism	14 (0.55%)	34 (0.35%)	0.0431019
	41	Glycosphingolipid biosynthesis - lacto and neolacto series	12 (0.47%)	28 (0.29%)	0.0433878
	42	Axon guidance	43 (1.69%)	129 (1.34%)	0.0470274
